# Supplementary material for: Protein–Ligand Binding and Structural Modelling Studies of Pheromone-Binding Protein-like Sol g 2.1 from Solenopsis geminata Fire Ant Venom
Source: Molecules. 2024 Feb 27;29(5):1033. doi: 10.3390/molecules29051033 (PMC10934024; doi:10.3390/molecules29051033)
Supplement: Supplementary file 1 [file molecules-29-01033-s001.zip]

Archive with 2 entries (2 files):
- molecules-2833796-supplementary.pdf
- Video. S1.mp4
